# Supplementary material for: Postural control in healthy adults: Determinants of trunk sway assessed with a chest-worn accelerometer in 12 quiet standing tasks
Source: PLoS One. 2019 Jan 23;14(1):e0211051. doi: 10.1371/journal.pone.0211051 (PMC6344019; doi:10.1371/journal.pone.0211051)
Supplement: S3 File — (XLSX) [file pone.0211051.s003.xlsx]

## Sheet: ReadMe
Supplmentary materials. Raw Data. Reynard et al. 2018
Column	Variable	Explanation	Range	Significance
A	Subject ID	Identification number of the participant	100-199
B	Task ID	Identification number of the balance task	1-12	See Table 2 for more details
			1	FA_EO
			2	FA_EC
			3	FT_EO
			4	FT_EC
			5	FF_EO
			6	FF_EC
			7	OD_EO
			8	OD_EC
			9	ON_EO
			10	ON_EC
			11	BD_EO
			12	BN_EO
C	Age	Age of the participant (years of age)	20-69
D	Sex	Sex of the participant	0-1
			0	Male
			1	Female
E	Height	Body height of the participant (meter)	1.56-1.87
F	Mass	Body mass of the participant (kilogramm)	48-119
E	Exercise	Quantity of exercise per week reported by the participant (hour/week)	0-13
F	AP_Acceleration	RMS of the 30-second acceleration signal measured along the anteroposterior axis (g)
G	ML_Acceleration	RMS of the 30-second acceleration signal measured along the mediolateral axis (g)

## Sheet: Raw Data
Subject ID	Task ID	Age	Sex	Height	Mass	Exercise	AP_Acceleration	ML_Acceleration
100	1	69	1	1.63	59	0	0.0124536	0.0103199
100	2	69	1	1.63	59	0	0.0130504	0.00925309
100	3	69	1	1.63	59	0	0.0132053	0.0100677
100	4	69	1	1.63	59	0	0.0141538	0.0105197
100	5	69	1	1.63	59	0	0.0127372	0.00775282
100	6	69	1	1.63	59	0	0.0194735	0.012597
100	7	69	1	1.63	59	0	0.017543	0.0201654
100	8	69	1	1.63	59	0	0.0646649	0.130357
100	9	69	1	1.63	59	0	0.0209073	0.0151605
100	10	69	1	1.63	59	0	0.0477963	0.102613
100	11	69	1	1.63	59	0	0.0741711	0.153663
100	12	69	1	1.63	59	0	0.0649001	0.157242
101	1	63	1	1.64	62	0	0.0133065	0.0112811
101	2	63	1	1.64	62	0	0.0151682	0.00949797
101	3	63	1	1.64	62	0	0.0323039	0.022498
101	4	63	1	1.64	62	0	0.0163261	0.00979074
101	5	63	1	1.64	62	0	0.031449	0.0279708
101	6	63	1	1.64	62	0	0.026716	0.0171561
101	7	63	1	1.64	62	0	0.0276821	0.0408033
101	8	63	1	1.64	62	0	0.0512317	0.0596246
101	9	63	1	1.64	62	0	0.0385633	0.0421348
101	10	63	1	1.64	62	0	0.0357628	0.0450875
101	11	63	1	1.64	62	0	0.0633886	0.129151
101	12	63	1	1.64	62	0	0.0606241	0.109442
102	1	62	1	1.7	79	0	0.0171146	0.0131041
102	2	62	1	1.7	79	0	0.0181441	0.00793588
102	3	62	1	1.7	79	0	0.0138577	0.0106882
102	4	62	1	1.7	79	0	0.0228065	0.0133138
102	5	62	1	1.7	79	0	0.0180296	0.00803839
102	6	62	1	1.7	79	0	0.0291564	0.0183184
102	7	62	1	1.7	79	0	0.0597735	0.0949009
102	8	62	1	1.7	79	0	0.0803835	0.189669
102	9	62	1	1.7	79	0	0.0481463	0.0567343
102	10	62	1	1.7	79	0	0.101198	0.17821
102	11	62	1	1.7	79	0	0.0866494	0.242657
102	12	62	1	1.7	79	0	0.111892	0.252496
103	1	65	0	1.75	85	5	0.0119632	0.00703191
103	2	65	0	1.75	85	5	0.0191603	0.00749945
103	3	65	0	1.75	85	5	0.0177619	0.00930477
103	4	65	0	1.75	85	5	0.0188357	0.0106221
103	5	65	0	1.75	85	5	0.0187757	0.0127338
103	6	65	0	1.75	85	5	0.0185551	0.0149272
103	7	65	0	1.75	85	5	0.0257836	0.0520084
103	8	65	0	1.75	85	5	0.0593714	0.0891403
103	9	65	0	1.75	85	5	0.0261785	0.0351237
103	10	65	0	1.75	85	5	0.0539655	0.103972
103	11	65	0	1.75	85	5	0.0427246	0.0947576
103	12	65	0	1.75	85	5	0.0389498	0.0788947
104	1	62	0	1.72	78	2	0.0237808	0.00991749
104	2	62	0	1.72	78	2	0.0206225	0.00637648
104	3	62	0	1.72	78	2	0.0157634	0.00761369
104	4	62	0	1.72	78	2	0.0263307	0.0111539
104	5	62	0	1.72	78	2	0.0158941	0.00828341
104	6	62	0	1.72	78	2	0.019039	0.01247
104	7	62	0	1.72	78	2	0.0159312	0.0112426
104	8	62	0	1.72	78	2	0.0631745	0.0962798
104	9	62	0	1.72	78	2	0.0704644	0.0512753
104	10	62	0	1.72	78	2	0.146332	0.168608
104	11	62	0	1.72	78	2	0.0758754	0.151937
104	12	62	0	1.72	78	2	0.081528	0.174254
105	1	60	0	1.69	62	4	0.0139201	0.00816007
105	2	60	0	1.69	62	4	0.0120061	0.00616475
105	3	60	0	1.69	62	4	0.0138038	0.010325
105	4	60	0	1.69	62	4	0.0134717	0.0104979
105	5	60	0	1.69	62	4	0.0125873	0.00904838
105	6	60	0	1.69	62	4	0.0160471	0.0139336
105	7	60	0	1.69	62	4	0.0124746	0.011066
105	8	60	0	1.69	62	4	0.0710608	0.130603
105	9	60	0	1.69	62	4	0.0123442	0.0116843
105	10	60	0	1.69	62	4	0.0466564	0.10821
105	11	60	0	1.69	62	4	0.0609926	0.178558
105	12	60	0	1.69	62	4	0.049917	0.197538
106	1	60	0	1.76	119	1	0.00943233	0.00469142
106	2	60	0	1.76	119	1	0.0104534	0.00474058
106	3	60	0	1.76	119	1	0.00888517	0.00543674
106	4	60	0	1.76	119	1	0.0106455	0.00648095
106	5	60	0	1.76	119	1	0.0106939	0.00528581
106	6	60	0	1.76	119	1	0.0120525	0.00827878
106	7	60	0	1.76	119	1	0.0207995	0.0164168
106	8	60	0	1.76	119	1	0.0433852	0.10566
106	9	60	0	1.76	119	1	0.0224476	0.0586895
106	10	60	0	1.76	119	1	0.0516541	0.164212
106	11	60	0	1.76	119	1	0.066858	0.207487
106	12	60	0	1.76	119	1	0.0643832	0.225272
107	1	60	0	1.73	65	4	0.013188	0.0109642
107	2	60	0	1.73	65	4	0.0118242	0.00576681
107	3	60	0	1.73	65	4	0.0121622	0.00723903
107	4	60	0	1.73	65	4	0.0200138	0.00967711
107	5	60	0	1.73	65	4	0.0155986	0.00686929
107	6	60	0	1.73	65	4	0.0288089	0.0154537
107	7	60	0	1.73	65	4	0.0200647	0.0200635
107	8	60	0	1.73	65	4	0.0510263	0.139383
107	9	60	0	1.73	65	4	0.0192492	0.0159903
107	10	60	0	1.73	65	4	0.0392793	0.0751793
107	11	60	0	1.73	65	4	0.0481479	0.169809
107	12	60	0	1.73	65	4	0.0409325	0.130897
108	1	65	1	1.64	52	0	0.0155012	0.0114363
108	2	65	1	1.64	52	0	0.0150522	0.0124259
108	3	65	1	1.64	52	0	0.014122	0.0116335
108	4	65	1	1.64	52	0	0.0175205	0.0123507
108	5	65	1	1.64	52	0	0.0203814	0.00943907
108	6	65	1	1.64	52	0	0.0238852	0.0179691
108	7	65	1	1.64	52	0	0.0157559	0.0142832
108	8	65	1	1.64	52	0	0.112996	0.134099
108	9	65	1	1.64	52	0	0.0201425	0.0306512
108	10	65	1	1.64	52	0	0.082658	0.172571
108	11	65	1	1.64	52	0	0.0676289	0.104801
108	12	65	1	1.64	52	0	0.0725015	0.186407
109	1	68	0	1.74	78	6	0.0136764	0.00820828
109	2	68	0	1.74	78	6	0.0196929	0.00725259
109	3	68	0	1.74	78	6	0.0177781	0.0103595
109	4	68	0	1.74	78	6	0.0234897	0.00933622
109	5	68	0	1.74	78	6	0.0186516	0.0125769
109	6	68	0	1.74	78	6	0.0226229	0.0106933
109	7	68	0	1.74	78	6	0.0209925	0.0131755
109	8	68	0	1.74	78	6	0.0785018	0.0982121
109	9	68	0	1.74	78	6	0.0188695	0.0202293
109	10	68	0	1.74	78	6	0.0937708	0.124805
109	11	68	0	1.74	78	6	0.0848627	0.141286
109	12	68	0	1.74	78	6	0.108112	0.178678
110	1	63	1	1.62	51	3	0.00927706	0.00543635
110	2	63	1	1.62	51	3	0.0106216	0.00647642
110	3	63	1	1.62	51	3	0.0126353	0.00655659
110	4	63	1	1.62	51	3	0.0175185	0.0117423
110	5	63	1	1.62	51	3	0.0126703	0.00692683
110	6	63	1	1.62	51	3	0.0167885	0.0115813
110	7	63	1	1.62	51	3	0.0122585	0.0174509
110	8	63	1	1.62	51	3	0.0780942	0.149483
110	9	63	1	1.62	51	3	0.0153688	0.0156413
110	10	63	1	1.62	51	3	0.088499	0.184648
110	11	63	1	1.62	51	3	0.0497015	0.170946
110	12	63	1	1.62	51	3	0.071333	0.211764
111	1	25	0	1.72	59	13	0.0090779	0.00465398
111	2	25	0	1.72	59	13	0.0118415	0.00547536
111	3	25	0	1.72	59	13	0.00899833	0.00652456
111	4	25	0	1.72	59	13	0.0146932	0.00981588
111	5	25	0	1.72	59	13	0.00975201	0.00664654
111	6	25	0	1.72	59	13	0.0142568	0.0112769
111	7	25	0	1.72	59	13	0.0221597	0.0259251
111	8	25	0	1.72	59	13	0.0717497	0.14003
111	9	25	0	1.72	59	13	0.0136859	0.0136597
111	10	25	0	1.72	59	13	0.0614876	0.109511
111	11	25	0	1.72	59	13	0.0469963	0.155263
111	12	25	0	1.72	59	13	0.0377725	0.132076
112	1	68	0	1.7	75	5	0.0115052	0.00783266
112	2	68	0	1.7	75	5	0.0129871	0.00733224
112	3	68	0	1.7	75	5	0.0122785	0.0092471
112	4	68	0	1.7	75	5	0.0124161	0.00966934
112	5	68	0	1.7	75	5	0.0124892	0.00872446
112	6	68	0	1.7	75	5	0.0142126	0.0134328
112	7	68	0	1.7	75	5	0.0152743	0.0166584
112	8	68	0	1.7	75	5	0.0745023	0.134568
112	9	68	0	1.7	75	5	0.0212406	0.0238857
112	10	68	0	1.7	75	5	0.0512858	0.154446
112	11	68	0	1.7	75	5	0.0667911	0.180935
112	12	68	0	1.7	75	5	0.0494645	0.217151
113	1	60	0	1.8	105	6	0.0176919	0.0107666
113	2	60	0	1.8	105	6	0.0174802	0.00785697
113	3	60	0	1.8	105	6	0.0166935	0.00827635
113	4	60	0	1.8	105	6	0.0145868	0.00943476
113	5	60	0	1.8	105	6	0.0165021	0.0076208
113	6	60	0	1.8	105	6	0.0183124	0.0129406
113	7	60	0	1.8	105	6	0.020397	0.0255436
113	8	60	0	1.8	105	6	0.0500521	0.0788766
113	9	60	0	1.8	105	6	0.0165001	0.0139722
113	10	60	0	1.8	105	6	0.0424621	0.0673634
113	11	60	0	1.8	105	6	0.0529172	0.109117
113	12	60	0	1.8	105	6	0.0500452	0.097811
114	1	52	1	1.67	60	3	0.0135885	0.00611489
114	2	52	1	1.67	60	3	0.0107319	0.00478725
114	3	52	1	1.67	60	3	0.0111593	0.00618151
114	4	52	1	1.67	60	3	0.0141888	0.00836204
114	5	52	1	1.67	60	3	0.0110385	0.00620551
114	6	52	1	1.67	60	3	0.0142271	0.00988492
114	7	52	1	1.67	60	3	0.0142897	0.00771652
114	8	52	1	1.67	60	3	0.0463977	0.0764685
114	9	52	1	1.67	60	3	0.0153645	0.00994711
114	10	52	1	1.67	60	3	0.0219278	0.0370652
114	11	52	1	1.67	60	3	0.0346702	0.0853609
114	12	52	1	1.67	60	3	0.0312789	0.0748121
115	1	55	1	1.61	56	0	0.042854	0.0204709
115	2	55	1	1.61	56	0	0.0286934	0.0128145
115	3	55	1	1.61	56	0	0.0340412	0.0210886
115	4	55	1	1.61	56	0	0.0274222	0.013137
115	5	55	1	1.61	56	0	0.0270067	0.0148814
115	6	55	1	1.61	56	0	0.0327244	0.0190034
115	7	55	1	1.61	56	0	0.0189514	0.0245034
115	8	55	1	1.61	56	0	0.136698	0.152772
115	9	55	1	1.61	56	0	0.0353669	0.0434781
115	10	55	1	1.61	56	0	0.159993	0.184856
115	11	55	1	1.61	56	0	0.131029	0.193566
115	12	55	1	1.61	56	0	0.128895	0.229708
116	1	53	1	1.72	65	3.5	0.0357961	0.0204259
116	2	53	1	1.72	65	3.5	0.0159761	0.0119837
116	3	53	1	1.72	65	3.5	0.0157909	0.0106385
116	4	53	1	1.72	65	3.5	0.0158752	0.0112015
116	5	53	1	1.72	65	3.5	0.0127843	0.0123025
116	6	53	1	1.72	65	3.5	0.0161399	0.0137715
116	7	53	1	1.72	65	3.5	0.0141158	0.0197976
116	8	53	1	1.72	65	3.5	0.0680961	0.122302
116	9	53	1	1.72	65	3.5	0.0131423	0.0166882
116	10	53	1	1.72	65	3.5	0.0573067	0.101948
116	11	53	1	1.72	65	3.5	0.0434096	0.132041
116	12	53	1	1.72	65	3.5	0.0464381	0.0849363
117	1	54	1	1.63	48	4	0.0166462	0.0123456
117	2	54	1	1.63	48	4	0.0130687	0.00838191
117	3	54	1	1.63	48	4	0.0241408	0.0180603
117	4	54	1	1.63	48	4	0.0148366	0.0120261
117	5	54	1	1.63	48	4	0.0260048	0.0160728
117	6	54	1	1.63	48	4	0.0146773	0.015702
117	7	54	1	1.63	48	4	0.0175008	0.0166731
117	8	54	1	1.63	48	4	0.0361769	0.0437185
117	9	54	1	1.63	48	4	0.0198425	0.0180348
117	10	54	1	1.63	48	4	0.0349497	0.0591316
117	11	54	1	1.63	48	4	0.0713522	0.13982
117	12	54	1	1.63	48	4	0.0605419	0.177168
118	1	58	0	1.83	98	4	0.0213059	0.00656605
118	2	58	0	1.83	98	4	0.0216274	0.00798098
118	3	58	0	1.83	98	4	0.0206021	0.00959682
118	4	58	0	1.83	98	4	0.0299736	0.014132
118	5	58	0	1.83	98	4	0.0236356	0.0109268
118	6	58	0	1.83	98	4	0.0202929	0.0128898
118	7	58	0	1.83	98	4	0.0341147	0.0361603
118	8	58	0	1.83	98	4	0.120353	0.150996
118	9	58	0	1.83	98	4	0.0582257	0.0615837
118	10	58	0	1.83	98	4	0.0995076	0.135341
118	11	58	0	1.83	98	4	0.100548	0.232379
118	12	58	0	1.83	98	4	0.0945933	0.216114
119	1	55	1	1.65	57	3	0.00868003	0.0071836
119	2	55	1	1.65	57	3	0.00752033	0.00593872
119	3	55	1	1.65	57	3	0.00754228	0.00782941
119	4	55	1	1.65	57	3	0.00967	0.00903004
119	5	55	1	1.65	57	3	0.00736456	0.00789155
119	6	55	1	1.65	57	3	0.0144119	0.0129813
119	7	55	1	1.65	57	3	0.0128052	0.0119614
119	8	55	1	1.65	57	3	0.0634785	0.13555
119	9	55	1	1.65	57	3	0.0140228	0.0172846
119	10	55	1	1.65	57	3	0.0836864	0.134189
119	11	55	1	1.65	57	3	0.0674285	0.1434
119	12	55	1	1.65	57	3	0.0460015	0.103183
120	1	60	0	1.77	78	6	0.0130203	0.00588289
120	2	60	0	1.77	78	6	0.0122331	0.00463669
120	3	60	0	1.77	78	6	0.0175215	0.00507208
120	4	60	0	1.77	78	6	0.0135114	0.0063953
120	5	60	0	1.77	78	6	0.0144398	0.00896528
120	6	60	0	1.77	78	6	0.0158161	0.0131652
120	7	60	0	1.77	78	6	0.0171266	0.0126687
120	8	60	0	1.77	78	6	0.0534575	0.129214
120	9	60	0	1.77	78	6	0.0114814	0.0108867
120	10	60	0	1.77	78	6	0.038599	0.0895357
120	11	60	0	1.77	78	6	0.0259493	0.0895475
120	12	60	0	1.77	78	6	0.0331771	0.100935
121	1	57	0	1.74	72	3	0.0124927	0.00853775
121	2	57	0	1.74	72	3	0.0144224	0.0071404
121	3	57	0	1.74	72	3	0.0126679	0.00738963
121	4	57	0	1.74	72	3	0.0156581	0.0102429
121	5	57	0	1.74	72	3	0.0125533	0.00712795
121	6	57	0	1.74	72	3	0.0183083	0.010877
121	7	57	0	1.74	72	3	0.013076	0.0135177
121	8	57	0	1.74	72	3	0.0467459	0.0717066
121	9	57	0	1.74	72	3	0.0152041	0.0103361
121	10	57	0	1.74	72	3	0.0502611	0.115702
121	11	57	0	1.74	72	3	0.0273973	0.0336977
121	12	57	0	1.74	72	3	0.0330485	0.0895702
122	1	58	0	1.82	92	0	0.0141206	0.00678752
122	2	58	0	1.82	92	0	0.0167551	0.00598986
122	3	58	0	1.82	92	0	0.0143612	0.00681023
122	4	58	0	1.82	92	0	0.0188181	0.00930689
122	5	58	0	1.82	92	0	0.0147977	0.00744927
122	6	58	0	1.82	92	0	0.0234151	0.0128445
122	7	58	0	1.82	92	0	0.0189194	0.0170795
122	8	58	0	1.82	92	0	0.0814338	0.098132
122	9	58	0	1.82	92	0	0.0147758	0.0102839
122	10	58	0	1.82	92	0	0.0905131	0.143772
122	11	58	0	1.82	92	0	0.0821761	0.238083
122	12	58	0	1.82	92	0	0.0716648	0.234632
123	1	24	0	1.7	65	3	0.0116201	0.00588216
123	2	24	0	1.7	65	3	0.0173487	0.00574302
123	3	24	0	1.7	65	3	0.0129218	0.00595718
123	4	24	0	1.7	65	3	0.0151963	0.00592305
123	5	24	0	1.7	65	3	0.0123775	0.00682758
123	6	24	0	1.7	65	3	0.0155003	0.00976232
123	7	24	0	1.7	65	3	0.0188403	0.0122335
123	8	24	0	1.7	65	3	0.0232449	0.0519049
123	9	24	0	1.7	65	3	0.0157213	0.0108681
123	10	24	0	1.7	65	3	0.0256947	0.053898
123	11	24	0	1.7	65	3	0.0435136	0.248882
123	12	24	0	1.7	65	3	0.0456402	0.223925
124	1	26	0	1.83	72	0	0.00715873	0.00417924
124	2	26	0	1.83	72	0	0.0107885	0.00518773
124	3	26	0	1.83	72	0	0.0089033	0.00558757
124	4	26	0	1.83	72	0	0.0119511	0.00884726
124	5	26	0	1.83	72	0	0.00772621	0.00537768
124	6	26	0	1.83	72	0	0.0104857	0.00886898
124	7	26	0	1.83	72	0	0.0147216	0.0128233
124	8	26	0	1.83	72	0	0.0484718	0.117161
124	9	26	0	1.83	72	0	0.00790817	0.00759453
124	10	26	0	1.83	72	0	0.0248024	0.033093
124	11	26	0	1.83	72	0	0.0429532	0.219113
124	12	26	0	1.83	72	0	0.0347187	0.163357
125	1	59	0	1.72	80	3	0.0112562	0.00781198
125	2	59	0	1.72	80	3	0.012107	0.00906254
125	3	59	0	1.72	80	3	0.0168455	0.0150724
125	4	59	0	1.72	80	3	0.0194715	0.0200452
125	5	59	0	1.72	80	3	0.0135135	0.0164507
125	6	59	0	1.72	80	3	0.0186406	0.0139723
125	7	59	0	1.72	80	3	0.0248499	0.0677906
125	8	59	0	1.72	80	3	0.121917	0.256544
125	9	59	0	1.72	80	3	0.0258453	0.0780489
125	10	59	0	1.72	80	3	0.110528	0.202768
125	11	59	0	1.72	80	3	0.0495141	0.182072
125	12	59	0	1.72	80	3	0.0578725	0.188618
126	1	20	0	1.7	60	2	0.0130911	0.00802896
126	2	20	0	1.7	60	2	0.0120329	0.00778153
126	3	20	0	1.7	60	2	0.0143928	0.00932633
126	4	20	0	1.7	60	2	0.0157228	0.0100893
126	5	20	0	1.7	60	2	0.0203306	0.0113993
126	6	20	0	1.7	60	2	0.0176667	0.0163552
126	7	20	0	1.7	60	2	0.0215772	0.0188343
126	8	20	0	1.7	60	2	0.069907	0.0989725
126	9	20	0	1.7	60	2	0.0181975	0.0243821
126	10	20	0	1.7	60	2	0.0618383	0.137916
126	11	20	0	1.7	60	2	0.0630673	0.197746
126	12	20	0	1.7	60	2	0.0626303	0.180663
127	1	58	1	1.57	60	3	0.0142031	0.00579356
127	2	58	1	1.57	60	3	0.0132332	0.00614892
127	3	58	1	1.57	60	3	0.0160163	0.00848703
127	4	58	1	1.57	60	3	0.0153285	0.00716295
127	5	58	1	1.57	60	3	0.0235039	0.0105636
127	6	58	1	1.57	60	3	0.0150175	0.00730169
127	7	58	1	1.57	60	3	0.0154104	0.0125472
127	8	58	1	1.57	60	3	0.0984067	0.102448
127	9	58	1	1.57	60	3	0.0133005	0.0141016
127	10	58	1	1.57	60	3	0.106249	0.123824
127	11	58	1	1.57	60	3	0.0683869	0.123088
127	12	58	1	1.57	60	3	0.063315	0.151834
128	1	65	1	1.6	54	1	0.00887114	0.0053174
128	2	65	1	1.6	54	1	0.0138432	0.00532062
128	3	65	1	1.6	54	1	0.0121818	0.00781139
128	4	65	1	1.6	54	1	0.012479	0.00889886
128	5	65	1	1.6	54	1	0.0109505	0.00674646
128	6	65	1	1.6	54	1	0.0148162	0.0148476
128	7	65	1	1.6	54	1	0.0147156	0.0115753
128	8	65	1	1.6	54	1	0.0408581	0.0654426
128	9	65	1	1.6	54	1	0.0153073	0.0161966
128	10	65	1	1.6	54	1	0.0532359	0.0580246
128	11	65	1	1.6	54	1	0.0554608	0.121873
128	12	65	1	1.6	54	1	0.0427633	0.109011
129	1	60	1	1.7	75	3	0.017451	0.013858
129	2	60	1	1.7	75	3	0.0172818	0.00961631
129	3	60	1	1.7	75	3	0.016393	0.0103302
129	4	60	1	1.7	75	3	0.0218319	0.0129128
129	5	60	1	1.7	75	3	0.0155275	0.0096468
129	6	60	1	1.7	75	3	0.0215435	0.0185175
129	7	60	1	1.7	75	3	0.0179167	0.0143505
129	8	60	1	1.7	75	3	0.19523	0.293625
129	9	60	1	1.7	75	3	0.0227824	0.0174505
129	10	60	1	1.7	75	3	0.127998	0.200091
129	11	60	1	1.7	75	3	0.081964	0.194604
129	12	60	1	1.7	75	3	0.102717	0.178981
130	1	65	0	1.7	77	0	0.00801233	0.00575262
130	2	65	0	1.7	77	0	0.00971882	0.00596109
130	3	65	0	1.7	77	0	0.00872993	0.00935494
130	4	65	0	1.7	77	0	0.010723	0.00727259
130	5	65	0	1.7	77	0	0.00947185	0.00611948
130	6	65	0	1.7	77	0	0.0138641	0.0104959
130	7	65	0	1.7	77	0	0.0307634	0.0990625
130	8	65	0	1.7	77	0	0.0965231	0.183473
130	9	65	0	1.7	77	0	0.0503503	0.114951
130	10	65	0	1.7	77	0	0.0707336	0.131605
130	11	65	0	1.7	77	0	0.0367882	0.132285
130	12	65	0	1.7	77	0	0.067361	0.188825
131	1	52	0	1.72	73	7	0.0149057	0.00617838
131	2	52	0	1.72	73	7	0.0119014	0.00639123
131	3	52	0	1.72	73	7	0.0122639	0.00663259
131	4	52	0	1.72	73	7	0.0120681	0.00668775
131	5	52	0	1.72	73	7	0.0130104	0.0062087
131	6	52	0	1.72	73	7	0.0161337	0.0100148
131	7	52	0	1.72	73	7	0.0143173	0.00905073
131	8	52	0	1.72	73	7	0.0352575	0.060361
131	9	52	0	1.72	73	7	0.0132351	0.00892403
131	10	52	0	1.72	73	7	0.0267097	0.0438996
131	11	52	0	1.72	73	7	0.0587688	0.120831
131	12	52	0	1.72	73	7	0.060663	0.110408
132	1	48	0	1.73	95	3	0.0113511	0.00688887
132	2	48	0	1.73	95	3	0.0129627	0.00695787
132	3	48	0	1.73	95	3	0.00908596	0.00739589
132	4	48	0	1.73	95	3	0.0114423	0.0114602
132	5	48	0	1.73	95	3	0.00952519	0.00815606
132	6	48	0	1.73	95	3	0.0133591	0.0137144
132	7	48	0	1.73	95	3	0.0148534	0.0202258
132	8	48	0	1.73	95	3	0.0715018	0.144116
132	9	48	0	1.73	95	3	0.0143256	0.0206017
132	10	48	0	1.73	95	3	0.0695829	0.167901
132	11	48	0	1.73	95	3	0.0786672	0.245267
132	12	48	0	1.73	95	3	0.0692153	0.238653
133	1	49	0	1.83	80	1	0.0172124	0.00923787
133	2	49	0	1.83	80	1	0.0165529	0.00815461
133	3	49	0	1.83	80	1	0.017196	0.0101184
133	4	49	0	1.83	80	1	0.0214603	0.0154557
133	5	49	0	1.83	80	1	0.017629	0.00989505
133	6	49	0	1.83	80	1	0.0243899	0.0217351
133	7	49	0	1.83	80	1	0.0200195	0.0260757
133	8	49	0	1.83	80	1	0.100997	0.219841
133	9	49	0	1.83	80	1	0.0156536	0.0158714
133	10	49	0	1.83	80	1	0.0822767	0.144138
133	11	49	0	1.83	80	1	0.0754154	0.183787
133	12	49	0	1.83	80	1	0.0848564	0.225865
134	1	51	0	1.77	75	1	0.014159	0.00719384
134	2	51	0	1.77	75	1	0.0140981	0.00750537
134	3	51	0	1.77	75	1	0.0117947	0.0059163
134	4	51	0	1.77	75	1	0.0169831	0.00771268
134	5	51	0	1.77	75	1	0.0125756	0.00679955
134	6	51	0	1.77	75	1	0.0189893	0.0128674
134	7	51	0	1.77	75	1	0.0252782	0.0362021
134	8	51	0	1.77	75	1	0.0481098	0.055071
134	9	51	0	1.77	75	1	0.0261985	0.0286189
134	10	51	0	1.77	75	1	0.0500841	0.0788507
134	11	51	0	1.77	75	1	0.0878581	0.119745
134	12	51	0	1.77	75	1	0.0865536	0.110897
135	1	58	0	1.78	73	3	0.0114904	0.0076262
135	2	58	0	1.78	73	3	0.0103072	0.0058392
135	3	58	0	1.78	73	3	0.0140768	0.0122418
135	4	58	0	1.78	73	3	0.0113879	0.0105101
135	5	58	0	1.78	73	3	0.00932929	0.00779062
135	6	58	0	1.78	73	3	0.019965	0.0224726
135	7	58	0	1.78	73	3	0.0168306	0.0221985
135	8	58	0	1.78	73	3	0.177983	0.261408
135	9	58	0	1.78	73	3	0.0156653	0.0158648
135	10	58	0	1.78	73	3	0.194146	0.257424
135	11	58	0	1.78	73	3	0.0605858	0.13522
135	12	58	0	1.78	73	3	0.0553627	0.13846
136	1	47	0	1.79	108	2	0.0117701	0.00548812
136	2	47	0	1.79	108	2	0.0138469	0.00609367
136	3	47	0	1.79	108	2	0.014141	0.00597951
136	4	47	0	1.79	108	2	0.0131086	0.00728367
136	5	47	0	1.79	108	2	0.0120042	0.00640078
136	6	47	0	1.79	108	2	0.0172764	0.0107802
136	7	47	0	1.79	108	2	0.0189525	0.0128251
136	8	47	0	1.79	108	2	0.0692333	0.0980525
136	9	47	0	1.79	108	2	0.014404	0.0102309
136	10	47	0	1.79	108	2	0.096629	0.193251
136	11	47	0	1.79	108	2	0.0597665	0.226343
136	12	47	0	1.79	108	2	0.0973427	0.230251
137	1	50	0	1.83	95	0	0.0103609	0.00561565
137	2	50	0	1.83	95	0	0.011337	0.00727966
137	3	50	0	1.83	95	0	0.0111837	0.00671767
137	4	50	0	1.83	95	0	0.018856	0.0102949
137	5	50	0	1.83	95	0	0.0108402	0.00696923
137	6	50	0	1.83	95	0	0.0192052	0.0121269
137	7	50	0	1.83	95	0	0.0128263	0.0146197
137	8	50	0	1.83	95	0	0.0470899	0.0851503
137	9	50	0	1.83	95	0	0.015999	0.0127361
137	10	50	0	1.83	95	0	0.0437801	0.0630553
137	11	50	0	1.83	95	0	0.0436965	0.071373
137	12	50	0	1.83	95	0	0.0450506	0.0775402
138	1	60	1	1.68	59	6	0.0095917	0.00643442
138	2	60	1	1.68	59	6	0.00819241	0.00540086
138	3	60	1	1.68	59	6	0.0135423	0.0066539
138	4	60	1	1.68	59	6	0.0101632	0.0128787
138	5	60	1	1.68	59	6	0.0113794	0.00677342
138	6	60	1	1.68	59	6	0.0150725	0.012796
138	7	60	1	1.68	59	6	0.0158163	0.0159012
138	8	60	1	1.68	59	6	0.0635016	0.11967
138	9	60	1	1.68	59	6	0.0164697	0.0128626
138	10	60	1	1.68	59	6	0.0795199	0.134295
138	11	60	1	1.68	59	6	0.0640613	0.204725
138	12	60	1	1.68	59	6	0.0352958	0.101814
139	1	63	1	1.6	59	4	0.0190792	0.00520643
139	2	63	1	1.6	59	4	0.0195266	0.00701983
139	3	63	1	1.6	59	4	0.0198243	0.00681557
139	4	63	1	1.6	59	4	0.0183631	0.0110763
139	5	63	1	1.6	59	4	0.0178807	0.00866013
139	6	63	1	1.6	59	4	0.0216062	0.012369
139	7	63	1	1.6	59	4	0.0169409	0.0154697
139	8	63	1	1.6	59	4	0.056601	0.063619
139	9	63	1	1.6	59	4	0.0163562	0.0173378
139	10	63	1	1.6	59	4	0.0673798	0.088265
139	11	63	1	1.6	59	4	0.101572	0.198149
139	12	63	1	1.6	59	4	0.0636016	0.123709
140	1	46	0	1.79	78	0	0.0109185	0.00490391
140	2	46	0	1.79	78	0	0.0118069	0.0055443
140	3	46	0	1.79	78	0	0.0107896	0.0060039
140	4	46	0	1.79	78	0	0.0123169	0.00685686
140	5	46	0	1.79	78	0	0.0106087	0.00682572
140	6	46	0	1.79	78	0	0.0127241	0.00887007
140	7	46	0	1.79	78	0	0.0122765	0.0100571
140	8	46	0	1.79	78	0	0.0276804	0.0261552
140	9	46	0	1.79	78	0	0.0110709	0.0120906
140	10	46	0	1.79	78	0	0.0182741	0.0261909
140	11	46	0	1.79	78	0	0.0271815	0.0738015
140	12	46	0	1.79	78	0	0.026357	0.0743862
141	1	68	1	1.71	67	2	0.0121997	0.00678637
141	2	68	1	1.71	67	2	0.0154562	0.00780008
141	3	68	1	1.71	67	2	0.0146287	0.00756604
141	4	68	1	1.71	67	2	0.0205507	0.0102176
141	5	68	1	1.71	67	2	0.0172494	0.00972622
141	6	68	1	1.71	67	2	0.0206828	0.0138045
141	7	68	1	1.71	67	2	0.0196879	0.0191194
141	8	68	1	1.71	67	2	0.108474	0.0988113
141	9	68	1	1.71	67	2	0.0218466	0.015281
141	10	68	1	1.71	67	2	0.0711668	0.113032
141	11	68	1	1.71	67	2	0.0653628	0.115418
141	12	68	1	1.71	67	2	0.0586279	0.0788756
142	1	43	0	1.86	80	2	0.00824125	0.00641284
142	2	43	0	1.86	80	2	0.00772676	0.0059865
142	3	43	0	1.86	80	2	0.0137601	0.00697764
142	4	43	0	1.86	80	2	0.00952089	0.0072624
142	5	43	0	1.86	80	2	0.0095208	0.0066504
142	6	43	0	1.86	80	2	0.0166413	0.0140018
142	7	43	0	1.86	80	2	0.0138098	0.0148097
142	8	43	0	1.86	80	2	0.0356466	0.0889921
142	9	43	0	1.86	80	2	0.0265892	0.0283737
142	10	43	0	1.86	80	2	0.0611622	0.147726
142	11	43	0	1.86	80	2	0.0400359	0.188512
142	12	43	0	1.86	80	2	0.0550803	0.227255
143	1	46	1	1.66	68	0	0.0136963	0.0087399
143	2	46	1	1.66	68	0	0.0157884	0.0120514
143	3	46	1	1.66	68	0	0.0130891	0.00743292
143	4	46	1	1.66	68	0	0.0155751	0.0140425
143	5	46	1	1.66	68	0	0.0150272	0.0115045
143	6	46	1	1.66	68	0	0.0191105	0.0151376
143	7	46	1	1.66	68	0	0.0273427	0.0196308
143	8	46	1	1.66	68	0	0.0633054	0.0722081
143	9	46	1	1.66	68	0	0.0183099	0.0146788
143	10	46	1	1.66	68	0	0.065565	0.0775654
143	11	46	1	1.66	68	0	0.0525776	0.0751167
143	12	46	1	1.66	68	0	0.056054	0.0776051
144	1	22	0	1.76	76	4	0.0176645	0.00949498
144	2	22	0	1.76	76	4	0.015955	0.00888191
144	3	22	0	1.76	76	4	0.015623	0.00856118
144	4	22	0	1.76	76	4	0.0191948	0.0109508
144	5	22	0	1.76	76	4	0.0159805	0.00890288
144	6	22	0	1.76	76	4	0.0225825	0.00896074
144	7	22	0	1.76	76	4	0.0136802	0.00859661
144	8	22	0	1.76	76	4	0.0238274	0.0198079
144	9	22	0	1.76	76	4	0.0193931	0.0121933
144	10	22	0	1.76	76	4	0.0347329	0.0354111
144	11	22	0	1.76	76	4	0.072999	0.266776
144	12	22	0	1.76	76	4	0.0467381	0.246668
145	1	42	1	1.71	70	4	0.0125263	0.00523595
145	2	42	1	1.71	70	4	0.0153731	0.00665028
145	3	42	1	1.71	70	4	0.010222	0.00724166
145	4	42	1	1.71	70	4	0.0161555	0.0090656
145	5	42	1	1.71	70	4	0.0101655	0.00656272
145	6	42	1	1.71	70	4	0.0170099	0.0125444
145	7	42	1	1.71	70	4	0.0137785	0.0144011
145	8	42	1	1.71	70	4	0.0774742	0.0722439
145	9	42	1	1.71	70	4	0.0130292	0.0108413
145	10	42	1	1.71	70	4	0.044916	0.0631627
145	11	42	1	1.71	70	4	0.0207952	0.0749134
145	12	42	1	1.71	70	4	0.0255682	0.112323
146	1	40	0	1.77	100	0	0.00794084	0.00545713
146	2	40	0	1.77	100	0	0.0095174	0.00504715
146	3	40	0	1.77	100	0	0.00700025	0.0051331
146	4	40	0	1.77	100	0	0.0110295	0.00769709
146	5	40	0	1.77	100	0	0.00822514	0.00557771
146	6	40	0	1.77	100	0	0.0112718	0.00803284
146	7	40	0	1.77	100	0	0.0093406	0.00691145
146	8	40	0	1.77	100	0	0.0661149	0.0818118
146	9	40	0	1.77	100	0	0.00827923	0.00923171
146	10	40	0	1.77	100	0	0.0439427	0.0865836
146	11	40	0	1.77	100	0	0.045614	0.123572
146	12	40	0	1.77	100	0	0.0523666	0.170638
147	1	34	0	1.7	59	1	0.0101597	0.00518281
147	2	34	0	1.7	59	1	0.0118931	0.00647877
147	3	34	0	1.7	59	1	0.0100198	0.00648301
147	4	34	0	1.7	59	1	0.0119499	0.00708851
147	5	34	0	1.7	59	1	0.0100668	0.00734107
147	6	34	0	1.7	59	1	0.012525	0.00853751
147	7	34	0	1.7	59	1	0.0149277	0.0120811
147	8	34	0	1.7	59	1	0.0224084	0.0363594
147	9	34	0	1.7	59	1	0.0157459	0.0110194
147	10	34	0	1.7	59	1	0.0189318	0.0249089
147	11	34	0	1.7	59	1	0.0561698	0.233359
147	12	34	0	1.7	59	1	0.0382493	0.182241
148	1	35	0	1.87	86	5	0.0139746	0.00418084
148	2	35	0	1.87	86	5	0.0158771	0.00500744
148	3	35	0	1.87	86	5	0.0151879	0.00575364
148	4	35	0	1.87	86	5	0.0179647	0.00780389
148	5	35	0	1.87	86	5	0.0160674	0.00569996
148	6	35	0	1.87	86	5	0.0179038	0.00807107
148	7	35	0	1.87	86	5	0.0134659	0.009209
148	8	35	0	1.87	86	5	0.0202651	0.0286773
148	9	35	0	1.87	86	5	0.0176457	0.00977417
148	10	35	0	1.87	86	5	0.0305847	0.083026
148	11	35	0	1.87	86	5	0.0432345	0.165884
148	12	35	0	1.87	86	5	0.0651349	0.167733
149	1	34	0	1.78	78	1	0.0110306	0.00439212
149	2	34	0	1.78	78	1	0.0126984	0.00467447
149	3	34	0	1.78	78	1	0.0107653	0.00479831
149	4	34	0	1.78	78	1	0.0152262	0.00880419
149	5	34	0	1.78	78	1	0.0100756	0.00518561
149	6	34	0	1.78	78	1	0.0162024	0.00827569
149	7	34	0	1.78	78	1	0.0129886	0.00697351
149	8	34	0	1.78	78	1	0.0248609	0.0205883
149	9	34	0	1.78	78	1	0.0127677	0.00683237
149	10	34	0	1.78	78	1	0.0256638	0.0223256
149	11	34	0	1.78	78	1	0.0239953	0.0560619
149	12	34	0	1.78	78	1	0.0245191	0.0656863
150	1	55	1	1.68	79	1	0.0202338	0.014954
150	2	55	1	1.68	79	1	0.0161044	0.00904076
150	3	55	1	1.68	79	1	0.0180773	0.0151553
150	4	55	1	1.68	79	1	0.0176444	0.010502
150	5	55	1	1.68	79	1	0.0163467	0.00883938
150	6	55	1	1.68	79	1	0.0224315	0.0171897
150	7	55	1	1.68	79	1	0.0259505	0.0304724
150	8	55	1	1.68	79	1	0.0500721	0.104901
150	9	55	1	1.68	79	1	0.0185225	0.0318904
150	10	55	1	1.68	79	1	0.0455441	0.119942
150	11	55	1	1.68	79	1	0.0513337	0.169616
150	12	55	1	1.68	79	1	0.056816	0.169097
151	1	39	1	1.56	50	3	0.0108905	0.00540381
151	2	39	1	1.56	50	3	0.0122303	0.00499249
151	3	39	1	1.56	50	3	0.0135195	0.00622656
151	4	39	1	1.56	50	3	0.0158795	0.00838261
151	5	39	1	1.56	50	3	0.0144214	0.00579047
151	6	39	1	1.56	50	3	0.0162064	0.00905676
151	7	39	1	1.56	50	3	0.0179047	0.0113092
151	8	39	1	1.56	50	3	0.0236174	0.0286089
151	9	39	1	1.56	50	3	0.0173134	0.0102324
151	10	39	1	1.56	50	3	0.0266852	0.0397953
151	11	39	1	1.56	50	3	0.0328917	0.108068
151	12	39	1	1.56	50	3	0.0442265	0.123507
152	1	54	1	1.63	56	2	0.0207067	0.00945405
152	2	54	1	1.63	56	2	0.0269954	0.00948447
152	3	54	1	1.63	56	2	0.0190961	0.00851575
152	4	54	1	1.63	56	2	0.0308827	0.0186881
152	5	54	1	1.63	56	2	0.0167417	0.0109621
152	6	54	1	1.63	56	2	0.0293113	0.0204445
152	7	54	1	1.63	56	2	0.0226662	0.0242172
152	8	54	1	1.63	56	2	0.167906	0.266974
152	9	54	1	1.63	56	2	0.024307	0.0178294
152	10	54	1	1.63	56	2	0.148075	0.255174
152	11	54	1	1.63	56	2	0.0958944	0.247333
152	12	54	1	1.63	56	2	0.0842243	0.209847
153	1	53	0	1.83	83	2	0.00642073	0.00528016
153	2	53	0	1.83	83	2	0.0105132	0.00584117
153	3	53	0	1.83	83	2	0.00855875	0.00598303
153	4	53	0	1.83	83	2	0.00938008	0.00882666
153	5	53	0	1.83	83	2	0.00974225	0.00537543
153	6	53	0	1.83	83	2	0.0146541	0.0114412
153	7	53	0	1.83	83	2	0.0125033	0.0209952
153	8	53	0	1.83	83	2	0.0317668	0.0926363
153	9	53	0	1.83	83	2	0.012102	0.0180311
153	10	53	0	1.83	83	2	0.0432785	0.101575
153	11	53	0	1.83	83	2	0.0833863	0.304967
153	12	53	0	1.83	83	2	0.0683852	0.246592
154	1	35	0	1.83	91	3	0.0114493	0.00552902
154	2	35	0	1.83	91	3	0.0111388	0.00518764
154	3	35	0	1.83	91	3	0.00942188	0.00708365
154	4	35	0	1.83	91	3	0.0147217	0.00904344
154	5	35	0	1.83	91	3	0.0105085	0.0056836
154	6	35	0	1.83	91	3	0.013194	0.00945608
154	7	35	0	1.83	91	3	0.0111818	0.0145174
154	8	35	0	1.83	91	3	0.0255341	0.0556981
154	9	35	0	1.83	91	3	0.0138786	0.0190211
154	10	35	0	1.83	91	3	0.0268625	0.0633819
154	11	35	0	1.83	91	3	0.0371248	0.163962
154	12	35	0	1.83	91	3	0.0418421	0.147277
155	1	44	1	1.68	76	0	0.0122845	0.00503896
155	2	44	1	1.68	76	0	0.0130127	0.0050156
155	3	44	1	1.68	76	0	0.0129624	0.00688159
155	4	44	1	1.68	76	0	0.0175332	0.00927628
155	5	44	1	1.68	76	0	0.017201	0.0116409
155	6	44	1	1.68	76	0	0.0162015	0.00949734
155	7	44	1	1.68	76	0	0.0177789	0.0183808
155	8	44	1	1.68	76	0	0.0650384	0.112302
155	9	44	1	1.68	76	0	0.0172187	0.0136172
155	10	44	1	1.68	76	0	0.0794472	0.101051
155	11	44	1	1.68	76	0	0.0344169	0.136088
155	12	44	1	1.68	76	0	0.130863	0.222045
156	1	35	1	1.72	56	0	0.0192686	0.00976942
156	2	35	1	1.72	56	0	0.0179267	0.00961329
156	3	35	1	1.72	56	0	0.015164	0.0108811
156	4	35	1	1.72	56	0	0.0178562	0.0101202
156	5	35	1	1.72	56	0	0.0270401	0.0110002
156	6	35	1	1.72	56	0	0.020101	0.0112011
156	7	35	1	1.72	56	0	0.0233485	0.0154666
156	8	35	1	1.72	56	0	0.0318044	0.0599848
156	9	35	1	1.72	56	0	0.0185762	0.0156156
156	10	35	1	1.72	56	0	0.0467336	0.105762
156	11	35	1	1.72	56	0	0.0921093	0.301283
156	12	35	1	1.72	56	0	0.0572103	0.261654
157	1	41	1	1.7	57	1	0.0120654	0.00507316
157	2	41	1	1.7	57	1	0.013414	0.00529975
157	3	41	1	1.7	57	1	0.0130889	0.00538962
157	4	41	1	1.7	57	1	0.0149975	0.00808711
157	5	41	1	1.7	57	1	0.01334	0.0064037
157	6	41	1	1.7	57	1	0.0178129	0.00957284
157	7	41	1	1.7	57	1	0.0134187	0.00775427
157	8	41	1	1.7	57	1	0.0405954	0.0576683
157	9	41	1	1.7	57	1	0.0214159	0.0106196
157	10	41	1	1.7	57	1	0.0515325	0.0605458
157	11	41	1	1.7	57	1	0.0277915	0.0324355
157	12	41	1	1.7	57	1	0.0250826	0.0298288
158	1	38	1	1.59	53	5	0.0099782	0.00509136
158	2	38	1	1.59	53	5	0.0110829	0.00572784
158	3	38	1	1.59	53	5	0.012742	0.00687051
158	4	38	1	1.59	53	5	0.0131946	0.00953336
158	5	38	1	1.59	53	5	0.013535	0.00929941
158	6	38	1	1.59	53	5	0.016659	0.0126305
158	7	38	1	1.59	53	5	0.0115049	0.0121306
158	8	38	1	1.59	53	5	0.0372777	0.0706515
158	9	38	1	1.59	53	5	0.0117989	0.0100177
158	10	38	1	1.59	53	5	0.0281967	0.075315
158	11	38	1	1.59	53	5	0.0636483	0.175125
158	12	38	1	1.59	53	5	0.0575424	0.247387
159	1	37	0	1.82	82	2	0.0188673	0.00692102
159	2	37	0	1.82	82	2	0.02254	0.0073082
159	3	37	0	1.82	82	2	0.0246676	0.00783196
159	4	37	0	1.82	82	2	0.0225678	0.0103225
159	5	37	0	1.82	82	2	0.0184216	0.00755151
159	6	37	0	1.82	82	2	0.0217178	0.0108803
159	7	37	0	1.82	82	2	0.0192415	0.0110291
159	8	37	0	1.82	82	2	0.0427502	0.0672873
159	9	37	0	1.82	82	2	0.0167053	0.0101912
159	10	37	0	1.82	82	2	0.0293727	0.0530545
159	11	37	0	1.82	82	2	0.0275353	0.0788758
159	12	37	0	1.82	82	2	0.0343833	0.11276
160	1	20	0	1.82	65	0	0.015453	0.00620822
160	2	20	0	1.82	65	0	0.0218986	0.00771648
160	3	20	0	1.82	65	0	0.0143365	0.00652694
160	4	20	0	1.82	65	0	0.0190165	0.00811717
160	5	20	0	1.82	65	0	0.0149752	0.00772532
160	6	20	0	1.82	65	0	0.025131	0.011091
160	7	20	0	1.82	65	0	0.0162293	0.0133216
160	8	20	0	1.82	65	0	0.0398973	0.13961
160	9	20	0	1.82	65	0	0.0180521	0.0189992
160	10	20	0	1.82	65	0	0.0263423	0.0363866
160	11	20	0	1.82	65	0	0.0655398	0.213615
160	12	20	0	1.82	65	0	0.0355634	0.157729
161	1	26	1	1.65	77	7	0.0144334	0.00934475
161	2	26	1	1.65	77	7	0.0117114	0.00587495
161	3	26	1	1.65	77	7	0.0164007	0.00774505
161	4	26	1	1.65	77	7	0.0137784	0.0104433
161	5	26	1	1.65	77	7	0.0121414	0.00807414
161	6	26	1	1.65	77	7	0.0161601	0.0114825
161	7	26	1	1.65	77	7	0.0117359	0.00992956
161	8	26	1	1.65	77	7	0.0226585	0.0303162
161	9	26	1	1.65	77	7	0.0121902	0.00966815
161	10	26	1	1.65	77	7	0.0263907	0.0725207
161	11	26	1	1.65	77	7	0.0755732	0.207147
161	12	26	1	1.65	77	7	0.0392545	0.160371
162	1	46	0	1.73	69	9	0.00775889	0.00417029
162	2	46	0	1.73	69	9	0.00726371	0.00396218
162	3	46	0	1.73	69	9	0.00794225	0.00483398
162	4	46	0	1.73	69	9	0.00657775	0.00513378
162	5	46	0	1.73	69	9	0.00803854	0.00519375
162	6	46	0	1.73	69	9	0.00793294	0.00649539
162	7	46	0	1.73	69	9	0.0107585	0.00847352
162	8	46	0	1.73	69	9	0.0213602	0.0228753
162	9	46	0	1.73	69	9	0.00749865	0.0075974
162	10	46	0	1.73	69	9	0.035466	0.0971761
162	11	46	0	1.73	69	9	0.0297004	0.129235
162	12	46	0	1.73	69	9	0.0417838	0.131769
163	1	45	0	1.82	91	2	0.00906173	0.00486886
163	2	45	0	1.82	91	2	0.0126839	0.00565354
163	3	45	0	1.82	91	2	0.0114443	0.00684435
163	4	45	0	1.82	91	2	0.0154981	0.00937121
163	5	45	0	1.82	91	2	0.0138629	0.00891474
163	6	45	0	1.82	91	2	0.0194799	0.0186483
163	7	45	0	1.82	91	2	0.0123947	0.0159711
163	8	45	0	1.82	91	2	0.0996961	0.20496
163	9	45	0	1.82	91	2	0.0144036	0.0135602
163	10	45	0	1.82	91	2	0.087224	0.162728
163	11	45	0	1.82	91	2	0.0984345	0.298454
163	12	45	0	1.82	91	2	0.0465641	0.224413
164	1	22	0	1.8	87	0	0.0263696	0.00883633
164	2	22	0	1.8	87	0	0.028865	0.00847419
164	3	22	0	1.8	87	0	0.0224677	0.00773346
164	4	22	0	1.8	87	0	0.0301445	0.0127614
164	5	22	0	1.8	87	0	0.0219392	0.0150384
164	6	22	0	1.8	87	0	0.0284207	0.0182935
164	7	22	0	1.8	87	0	0.0313025	0.0248463
164	8	22	0	1.8	87	0	0.0583956	0.181476
164	9	22	0	1.8	87	0	0.0338413	0.0289208
164	10	22	0	1.8	87	0	0.0603844	0.219112
164	11	22	0	1.8	87	0	0.0529993	0.168041
164	12	22	0	1.8	87	0	0.0543191	0.227103
165	1	25	0	1.82	89	11	0.0128633	0.00622063
165	2	25	0	1.82	89	11	0.00955942	0.00514022
165	3	25	0	1.82	89	11	0.0120785	0.00625626
165	4	25	0	1.82	89	11	0.0119779	0.00816799
165	5	25	0	1.82	89	11	0.00871821	0.00600628
165	6	25	0	1.82	89	11	0.0177996	0.0121813
165	7	25	0	1.82	89	11	0.0111935	0.00842069
165	8	25	0	1.82	89	11	0.0340252	0.0699388
165	9	25	0	1.82	89	11	0.0107426	0.00834658
165	10	25	0	1.82	89	11	0.0218142	0.0434749
165	11	25	0	1.82	89	11	0.0463849	0.171893
165	12	25	0	1.82	89	11	0.0336685	0.164175
166	1	42	1	1.67	54	2	0.0122481	0.00500517
166	2	42	1	1.67	54	2	0.0128597	0.00537766
166	3	42	1	1.67	54	2	0.0111961	0.00627519
166	4	42	1	1.67	54	2	0.0155275	0.0092924
166	5	42	1	1.67	54	2	0.00941985	0.00630753
166	6	42	1	1.67	54	2	0.0122464	0.00939095
166	7	42	1	1.67	54	2	0.0181422	0.0136435
166	8	42	1	1.67	54	2	0.0318517	0.0938939
166	9	42	1	1.67	54	2	0.0143007	0.0151754
166	10	42	1	1.67	54	2	0.0367878	0.114309
166	11	42	1	1.67	54	2	0.0438464	0.182011
166	12	42	1	1.67	54	2	0.0373881	0.156398
167	1	52	0	1.65	80	3	0.0114938	0.00509899
167	2	52	0	1.65	80	3	0.0138006	0.00396232
167	3	52	0	1.65	80	3	0.0160286	0.00406693
167	4	52	0	1.65	80	3	0.0172605	0.00763941
167	5	52	0	1.65	80	3	0.0145789	0.00501802
167	6	52	0	1.65	80	3	0.0138492	0.00835783
167	7	52	0	1.65	80	3	0.0142731	0.0198462
167	8	52	0	1.65	80	3	0.0370835	0.0893101
167	9	52	0	1.65	80	3	0.0113719	0.0112842
167	10	52	0	1.65	80	3	0.0309023	0.066013
167	11	52	0	1.65	80	3	0.0190205	0.0541941
167	12	52	0	1.65	80	3	0.0229422	0.0590624
168	1	29	1	1.74	62	4	0.0115671	0.00812812
168	2	29	1	1.74	62	4	0.0128319	0.00885023
168	3	29	1	1.74	62	4	0.0149879	0.00890988
168	4	29	1	1.74	62	4	0.0160425	0.0095827
168	5	29	1	1.74	62	4	0.0130348	0.00913666
168	6	29	1	1.74	62	4	0.0236	0.0131652
168	7	29	1	1.74	62	4	0.0220019	0.0174869
168	8	29	1	1.74	62	4	0.102712	0.134458
168	9	29	1	1.74	62	4	0.020122	0.0142843
168	10	29	1	1.74	62	4	0.0971109	0.179313
168	11	29	1	1.74	62	4	0.0385803	0.0659796
168	12	29	1	1.74	62	4	0.0303252	0.0594157
169	1	42	1	1.62	52	0	0.0156072	0.0058703
169	2	42	1	1.62	52	0	0.0165905	0.00702426
169	3	42	1	1.62	52	0	0.0175352	0.00568766
169	4	42	1	1.62	52	0	0.0202381	0.00663882
169	5	42	1	1.62	52	0	0.0201371	0.0060296
169	6	42	1	1.62	52	0	0.0180706	0.00981514
169	7	42	1	1.62	52	0	0.021848	0.00921261
169	8	42	1	1.62	52	0	0.023438	0.0278155
169	9	42	1	1.62	52	0	0.0194568	0.00923394
169	10	42	1	1.62	52	0	0.0278315	0.0436476
169	11	42	1	1.62	52	0	0.030635	0.0839238
169	12	42	1	1.62	52	0	0.0280539	0.112617
170	1	33	1	1.65	55	1	0.0095062	0.00530889
170	2	33	1	1.65	55	1	0.0115243	0.00645951
170	3	33	1	1.65	55	1	0.0122878	0.00769699
170	4	33	1	1.65	55	1	0.00995047	0.00954595
170	5	33	1	1.65	55	1	0.0125757	0.00745068
170	6	33	1	1.65	55	1	0.0139753	0.0101018
170	7	33	1	1.65	55	1	0.0155629	0.0151977
170	8	33	1	1.65	55	1	0.0262225	0.0695478
170	9	33	1	1.65	55	1	0.0136301	0.0164397
170	10	33	1	1.65	55	1	0.055308	0.143043
170	11	33	1	1.65	55	1	0.0497914	0.192154
170	12	33	1	1.65	55	1	0.0388683	0.190703
171	1	46	1	1.71	55	6	0.00830728	0.00582898
171	2	46	1	1.71	55	6	0.0135524	0.00519127
171	3	46	1	1.71	55	6	0.00959711	0.00657085
171	4	46	1	1.71	55	6	0.0135847	0.0090771
171	5	46	1	1.71	55	6	0.0104638	0.00731862
171	6	46	1	1.71	55	6	0.0136552	0.00814592
171	7	46	1	1.71	55	6	0.010829	0.00792116
171	8	46	1	1.71	55	6	0.0452193	0.0749299
171	9	46	1	1.71	55	6	0.0113782	0.00887784
171	10	46	1	1.71	55	6	0.0381115	0.160587
171	11	46	1	1.71	55	6	0.0483025	0.244126
171	12	46	1	1.71	55	6	0.0540391	0.243317
172	1	40	0	1.8	72	4	0.00628887	0.00460221
172	2	40	0	1.8	72	4	0.00751866	0.00533875
172	3	40	0	1.8	72	4	0.00565993	0.00646206
172	4	40	0	1.8	72	4	0.00778429	0.00818153
172	5	40	0	1.8	72	4	0.00702301	0.00611983
172	6	40	0	1.8	72	4	0.00906347	0.00900774
172	7	40	0	1.8	72	4	0.00952261	0.00968655
172	8	40	0	1.8	72	4	0.016781	0.0274427
172	9	40	0	1.8	72	4	0.0118737	0.0107202
172	10	40	0	1.8	72	4	0.021469	0.051168
172	11	40	0	1.8	72	4	0.0270664	0.0933811
172	12	40	0	1.8	72	4	0.0310098	0.138719
173	1	36	1	1.65	65	1	0.0123657	0.00505436
173	2	36	1	1.65	65	1	0.0117175	0.00594295
173	3	36	1	1.65	65	1	0.0119673	0.0067093
173	4	36	1	1.65	65	1	0.0121061	0.00761579
173	5	36	1	1.65	65	1	0.0148203	0.00728564
173	6	36	1	1.65	65	1	0.0153879	0.0109023
173	7	36	1	1.65	65	1	0.0121958	0.00831129
173	8	36	1	1.65	65	1	0.0294189	0.0311234
173	9	36	1	1.65	65	1	0.0123655	0.0102128
173	10	36	1	1.65	65	1	0.0282955	0.0503288
173	11	36	1	1.65	65	1	0.0281385	0.0571189
173	12	36	1	1.65	65	1	0.0237248	0.0664842
174	1	30	0	1.68	66	10	0.0188653	0.00499963
174	2	30	0	1.68	66	10	0.0172128	0.005468
174	3	30	0	1.68	66	10	0.0158845	0.00535404
174	4	30	0	1.68	66	10	0.0228595	0.00609705
174	5	30	0	1.68	66	10	0.0237588	0.00488056
174	6	30	0	1.68	66	10	0.0234699	0.00745097
174	7	30	0	1.68	66	10	0.0219151	0.00633744
174	8	30	0	1.68	66	10	0.0288128	0.0260068
174	9	30	0	1.68	66	10	0.0220517	0.00712904
174	10	30	0	1.68	66	10	0.0323165	0.0204397
174	11	30	0	1.68	66	10	0.0309386	0.117227
174	12	30	0	1.68	66	10	0.0259582	0.070685
175	1	47	1	1.76	60	1	0.0164051	0.00885994
175	2	47	1	1.76	60	1	0.0204539	0.010667
175	3	47	1	1.76	60	1	0.018835	0.00959126
175	4	47	1	1.76	60	1	0.0173335	0.0114047
175	5	47	1	1.76	60	1	0.0181636	0.0106081
175	6	47	1	1.76	60	1	0.0213104	0.0140218
175	7	47	1	1.76	60	1	0.0185381	0.0153696
175	8	47	1	1.76	60	1	0.11457	0.121541
175	9	47	1	1.76	60	1	0.0196611	0.0118629
175	10	47	1	1.76	60	1	0.139114	0.202552
175	11	47	1	1.76	60	1	0.072737	0.180285
175	12	47	1	1.76	60	1	0.0969654	0.208838
176	1	30	1	1.7	61	6	0.0125217	0.00789267
176	2	30	1	1.7	61	6	0.0120926	0.00581833
176	3	30	1	1.7	61	6	0.0142309	0.00722352
176	4	30	1	1.7	61	6	0.013413	0.00765697
176	5	30	1	1.7	61	6	0.0148156	0.00711084
176	6	30	1	1.7	61	6	0.0144064	0.00920313
176	7	30	1	1.7	61	6	0.0150205	0.0133123
176	8	30	1	1.7	61	6	0.0276304	0.0450441
176	9	30	1	1.7	61	6	0.0132788	0.0105144
176	10	30	1	1.7	61	6	0.0371611	0.0581968
176	11	30	1	1.7	61	6	0.053722	0.130448
176	12	30	1	1.7	61	6	0.0573753	0.160175
177	1	21	1	1.76	60	3	0.0121211	0.00782421
177	2	21	1	1.76	60	3	0.0195678	0.00919392
177	3	21	1	1.76	60	3	0.0162447	0.00803067
177	4	21	1	1.76	60	3	0.0188908	0.0103871
177	5	21	1	1.76	60	3	0.0195439	0.0100421
177	6	21	1	1.76	60	3	0.0204965	0.0155423
177	7	21	1	1.76	60	3	0.0134507	0.0136212
177	8	21	1	1.76	60	3	0.0259928	0.0581299
177	9	21	1	1.76	60	3	0.0165624	0.01549
177	10	21	1	1.76	60	3	0.0652217	0.134087
177	11	21	1	1.76	60	3	0.0700721	0.239939
177	12	21	1	1.76	60	3	0.0522582	0.173697
178	1	40	1	1.68	82	3	0.0090639	0.00630881
178	2	40	1	1.68	82	3	0.0103317	0.00526718
178	3	40	1	1.68	82	3	0.0122879	0.00837912
178	4	40	1	1.68	82	3	0.0151241	0.00987593
178	5	40	1	1.68	82	3	0.00965255	0.00785954
178	6	40	1	1.68	82	3	0.0145189	0.011696
178	7	40	1	1.68	82	3	0.013908	0.0138488
178	8	40	1	1.68	82	3	0.082873	0.142676
178	9	40	1	1.68	82	3	0.0129638	0.0143137
178	10	40	1	1.68	82	3	0.0489297	0.0830038
178	11	40	1	1.68	82	3	0.036396	0.162801
178	12	40	1	1.68	82	3	0.0275092	0.104299
179	1	54	1	1.7	66	3	0.0123521	0.00570973
179	2	54	1	1.7	66	3	0.0142331	0.00687712
179	3	54	1	1.7	66	3	0.0131916	0.00642613
179	4	54	1	1.7	66	3	0.0165091	0.011265
179	5	54	1	1.7	66	3	0.00972243	0.00571354
179	6	54	1	1.7	66	3	0.0153651	0.00992831
179	7	54	1	1.7	66	3	0.0138392	0.0129122
179	8	54	1	1.7	66	3	0.0409651	0.0532247
179	9	54	1	1.7	66	3	0.0168406	0.010332
179	10	54	1	1.7	66	3	0.0434226	0.0498268
179	11	54	1	1.7	66	3	0.0280258	0.087879
179	12	54	1	1.7	66	3	0.0288685	0.115481
180	1	29	1	1.6	51	3	0.012718	0.0049816
180	2	29	1	1.6	51	3	0.0151079	0.00473226
180	3	29	1	1.6	51	3	0.0140036	0.00536456
180	4	29	1	1.6	51	3	0.0161263	0.00803403
180	5	29	1	1.6	51	3	0.0141595	0.00652442
180	6	29	1	1.6	51	3	0.0186836	0.0106914
180	7	29	1	1.6	51	3	0.0167839	0.00926784
180	8	29	1	1.6	51	3	0.0440286	0.0646317
180	9	29	1	1.6	51	3	0.0181426	0.00794405
180	10	29	1	1.6	51	3	0.0276886	0.0267288
180	11	29	1	1.6	51	3	0.0373654	0.0779139
180	12	29	1	1.6	51	3	0.0289991	0.0756427
181	1	26	1	1.75	65	1	0.0115375	0.00615324
181	2	26	1	1.75	65	1	0.0112548	0.00691687
181	3	26	1	1.75	65	1	0.0129483	0.00654687
181	4	26	1	1.75	65	1	0.0120291	0.0104937
181	5	26	1	1.75	65	1	0.0110186	0.00751017
181	6	26	1	1.75	65	1	0.0138661	0.0102163
181	7	26	1	1.75	65	1	0.0186877	0.0113503
181	8	26	1	1.75	65	1	0.027965	0.0328274
181	9	26	1	1.75	65	1	0.0232391	0.014581
181	10	26	1	1.75	65	1	0.0306089	0.0363464
181	11	26	1	1.75	65	1	0.0383225	0.14806
181	12	26	1	1.75	65	1	0.0381025	0.129212
182	1	27	0	1.75	70	4	0.00740541	0.0051853
182	2	27	0	1.75	70	4	0.00872087	0.00457859
182	3	27	0	1.75	70	4	0.00905654	0.00481206
182	4	27	0	1.75	70	4	0.0109898	0.00652176
182	5	27	0	1.75	70	4	0.00910269	0.00585419
182	6	27	0	1.75	70	4	0.0104829	0.00787209
182	7	27	0	1.75	70	4	0.0113052	0.007421
182	8	27	0	1.75	70	4	0.0404247	0.046823
182	9	27	0	1.75	70	4	0.0116641	0.00780576
182	10	27	0	1.75	70	4	0.0279977	0.0526097
182	11	27	0	1.75	70	4	0.0268985	0.0992442
182	12	27	0	1.75	70	4	0.019997	0.0930939
183	1	38	1	1.58	52	4	0.0111078	0.00520024
183	2	38	1	1.58	52	4	0.0139713	0.00590467
183	3	38	1	1.58	52	4	0.0128755	0.00629794
183	4	38	1	1.58	52	4	0.0164464	0.00903733
183	5	38	1	1.58	52	4	0.0136598	0.00642227
183	6	38	1	1.58	52	4	0.0184353	0.0140443
183	7	38	1	1.58	52	4	0.0136458	0.0127422
183	8	38	1	1.58	52	4	0.0470158	0.0878953
183	9	38	1	1.58	52	4	0.0158001	0.0146423
183	10	38	1	1.58	52	4	0.0332473	0.0618169
183	11	38	1	1.58	52	4	0.0548078	0.173399
183	12	38	1	1.58	52	4	0.0437338	0.131792
184	1	23	1	1.74	60	3	0.0163979	0.00465862
184	2	23	1	1.74	60	3	0.0181254	0.00638897
184	3	23	1	1.74	60	3	0.0178742	0.0063696
184	4	23	1	1.74	60	3	0.0210516	0.00870129
184	5	23	1	1.74	60	3	0.0186017	0.00766572
184	6	23	1	1.74	60	3	0.025823	0.0149122
184	7	23	1	1.74	60	3	0.0170533	0.01402
184	8	23	1	1.74	60	3	0.0462405	0.0968857
184	9	23	1	1.74	60	3	0.0197528	0.0183868
184	10	23	1	1.74	60	3	0.0485199	0.132569
184	11	23	1	1.74	60	3	0.0617162	0.195439
184	12	23	1	1.74	60	3	0.0654082	0.217518
185	1	37	1	1.64	58	0	0.00936858	0.00612464
185	2	37	1	1.64	58	0	0.0114628	0.0059879
185	3	37	1	1.64	58	0	0.00934383	0.00709936
185	4	37	1	1.64	58	0	0.018973	0.00943207
185	5	37	1	1.64	58	0	0.011359	0.0072956
185	6	37	1	1.64	58	0	0.013829	0.00891446
185	7	37	1	1.64	58	0	0.01289	0.0103665
185	8	37	1	1.64	58	0	0.024632	0.0315931
185	9	37	1	1.64	58	0	0.0131455	0.0113307
185	10	37	1	1.64	58	0	0.0270441	0.0337976
185	11	37	1	1.64	58	0	0.0556455	0.103847
185	12	37	1	1.64	58	0	0.0290894	0.0701358
186	1	31	0	1.68	76	2	0.0147767	0.00490196
186	2	31	0	1.68	76	2	0.0162984	0.00523806
186	3	31	0	1.68	76	2	0.013949	0.00547682
186	4	31	0	1.68	76	2	0.0131994	0.00704825
186	5	31	0	1.68	76	2	0.0131739	0.00653834
186	6	31	0	1.68	76	2	0.0143687	0.0074805
186	7	31	0	1.68	76	2	0.0129781	0.0097942
186	8	31	0	1.68	76	2	0.0219505	0.0242916
186	9	31	0	1.68	76	2	0.0160367	0.0109346
186	10	31	0	1.68	76	2	0.0228812	0.0233936
186	11	31	0	1.68	76	2	0.0326289	0.109681
186	12	31	0	1.68	76	2	0.0318408	0.130777
187	1	26	0	1.8	96	2	0.0177712	0.00378478
187	2	26	0	1.8	96	2	0.023024	0.00478492
187	3	26	0	1.8	96	2	0.0187944	0.00528356
187	4	26	0	1.8	96	2	0.0238363	0.00763133
187	5	26	0	1.8	96	2	0.0171133	0.00561502
187	6	26	0	1.8	96	2	0.0170357	0.0106051
187	7	26	0	1.8	96	2	0.0169028	0.0117228
187	8	26	0	1.8	96	2	0.0287379	0.0333143
187	9	26	0	1.8	96	2	0.0222752	0.0106794
187	10	26	0	1.8	96	2	0.0557996	0.0551861
187	11	26	0	1.8	96	2	0.0449964	0.167988
187	12	26	0	1.8	96	2	0.0639986	0.222007
188	1	32	1	1.65	50	3	0.011678	0.00424693
188	2	32	1	1.65	50	3	0.0140522	0.00546928
188	3	32	1	1.65	50	3	0.0406419	0.0094125
188	4	32	1	1.65	50	3	0.0171448	0.00885626
188	5	32	1	1.65	50	3	0.0169902	0.0102906
188	6	32	1	1.65	50	3	0.0182325	0.00901841
188	7	32	1	1.65	50	3	0.0243968	0.0140971
188	8	32	1	1.65	50	3	0.0305626	0.0399598
188	9	32	1	1.65	50	3	0.0189111	0.017065
188	10	32	1	1.65	50	3	0.0292052	0.0586401
188	11	32	1	1.65	50	3	0.0379965	0.152502
188	12	32	1	1.65	50	3	0.0456004	0.196509
189	1	37	0	1.77	72	4	0.00771902	0.00578665
189	2	37	0	1.77	72	4	0.00688198	0.00518288
189	3	37	0	1.77	72	4	0.0057073	0.00582883
189	4	37	0	1.77	72	4	0.00900644	0.00779242
189	5	37	0	1.77	72	4	0.00815833	0.00543086
189	6	37	0	1.77	72	4	0.0110301	0.00666115
189	7	37	0	1.77	72	4	0.00794551	0.00841366
189	8	37	0	1.77	72	4	0.028725	0.0576374
189	9	37	0	1.77	72	4	0.0082057	0.00999403
189	10	37	0	1.77	72	4	0.0218721	0.0412544
189	11	37	0	1.77	72	4	0.0339966	0.161066
189	12	37	0	1.77	72	4	0.0434265	0.140047
190	1	26	1	1.73	62	8	0.0130493	0.00812816
190	2	26	1	1.73	62	8	0.0175281	0.0102397
190	3	26	1	1.73	62	8	0.0161993	0.00960133
190	4	26	1	1.73	62	8	0.0137133	0.00992272
190	5	26	1	1.73	62	8	0.0138501	0.00811819
190	6	26	1	1.73	62	8	0.0177668	0.0124262
190	7	26	1	1.73	62	8	0.0145628	0.0113003
190	8	26	1	1.73	62	8	0.0285314	0.0449585
190	9	26	1	1.73	62	8	0.0177878	0.0138678
190	10	26	1	1.73	62	8	0.0335147	0.0513297
190	11	26	1	1.73	62	8	0.0373927	0.11626
190	12	26	1	1.73	62	8	0.0331195	0.14737
191	1	28	1	1.67	53	1	0.0151226	0.0114067
191	2	28	1	1.67	53	1	0.0136645	0.0095082
191	3	28	1	1.67	53	1	0.0177904	0.00950083
191	4	28	1	1.67	53	1	0.0129647	0.0101235
191	5	28	1	1.67	53	1	0.0120069	0.0132252
191	6	28	1	1.67	53	1	0.0213921	0.0105802
191	7	28	1	1.67	53	1	0.0208612	0.0130156
191	8	28	1	1.67	53	1	0.0512983	0.0636207
191	9	28	1	1.67	53	1	0.0197685	0.0115282
191	10	28	1	1.67	53	1	0.0489081	0.0539601
191	11	28	1	1.67	53	1	0.0607222	0.222396
191	12	28	1	1.67	53	1	0.0541961	0.154429
192	1	27	1	1.64	75	2	0.0112581	0.00674908
192	2	27	1	1.64	75	2	0.0103047	0.0073462
192	3	27	1	1.64	75	2	0.00930378	0.00877693
192	4	27	1	1.64	75	2	0.012623	0.0109785
192	5	27	1	1.64	75	2	0.0112175	0.00766458
192	6	27	1	1.64	75	2	0.0127275	0.0109981
192	7	27	1	1.64	75	2	0.0144987	0.014375
192	8	27	1	1.64	75	2	0.0271696	0.0724826
192	9	27	1	1.64	75	2	0.0122672	0.0119607
192	10	27	1	1.64	75	2	0.0258549	0.0889374
192	11	27	1	1.64	75	2	0.0244299	0.102312
192	12	27	1	1.64	75	2	0.0265552	0.12127
193	1	22	1	1.75	63	4	0.0118839	0.00527436
193	2	22	1	1.75	63	4	0.0153641	0.00636542
193	3	22	1	1.75	63	4	0.0138765	0.00674489
193	4	22	1	1.75	63	4	0.0175375	0.00860384
193	5	22	1	1.75	63	4	0.0151181	0.00677639
193	6	22	1	1.75	63	4	0.0194937	0.0118379
193	7	22	1	1.75	63	4	0.0199271	0.0137543
193	8	22	1	1.75	63	4	0.0538448	0.100481
193	9	22	1	1.75	63	4	0.0146485	0.0135152
193	10	22	1	1.75	63	4	0.0738224	0.129787
193	11	22	1	1.75	63	4	0.0389306	0.137848
193	12	22	1	1.75	63	4	0.039009	0.146118
194	1	30	0	1.68	72	7	0.00767603	0.00565006
194	2	30	0	1.68	72	7	0.00952102	0.00532768
194	3	30	0	1.68	72	7	0.00864324	0.00445484
194	4	30	0	1.68	72	7	0.0151148	0.00660265
194	5	30	0	1.68	72	7	0.00808709	0.00463732
194	6	30	0	1.68	72	7	0.0122667	0.00684792
194	7	30	0	1.68	72	7	0.00947205	0.00662725
194	8	30	0	1.68	72	7	0.0274747	0.0313682
194	9	30	0	1.68	72	7	0.00973405	0.00683539
194	10	30	0	1.68	72	7	0.0202235	0.0153982
194	11	30	0	1.68	72	7	0.0388983	0.192624
194	12	30	0	1.68	72	7	0.0350223	0.133549
195	1	42	1	1.8	63	3	0.0166888	0.00695357
195	2	42	1	1.8	63	3	0.0132583	0.00624021
195	3	42	1	1.8	63	3	0.0160401	0.00720501
195	4	42	1	1.8	63	3	0.015993	0.00981934
195	5	42	1	1.8	63	3	0.0244254	0.00902595
195	6	42	1	1.8	63	3	0.0195374	0.0123434
195	7	42	1	1.8	63	3	0.0134997	0.00980852
195	8	42	1	1.8	63	3	0.0344054	0.0510225
195	9	42	1	1.8	63	3	0.0153296	0.0103459
195	10	42	1	1.8	63	3	0.0484535	0.0841121
195	11	42	1	1.8	63	3	0.0409072	0.0827442
195	12	42	1	1.8	63	3	0.0467035	0.108611
196	1	35	0	1.77	75	7	0.02466	0.010423
196	2	35	0	1.77	75	7	0.0363812	0.00762455
196	3	35	0	1.77	75	7	0.018401	0.00800524
196	4	35	0	1.77	75	7	0.0276466	0.00995347
196	5	35	0	1.77	75	7	0.0196631	0.00878479
196	6	35	0	1.77	75	7	0.0414728	0.0112016
196	7	35	0	1.77	75	7	0.0225772	0.0139431
196	8	35	0	1.77	75	7	0.0719797	0.0989146
196	9	35	0	1.77	75	7	0.0273509	0.0128867
196	10	35	0	1.77	75	7	0.0450062	0.0412841
196	11	35	0	1.77	75	7	0.0376335	0.0648888
196	12	35	0	1.77	75	7	0.0383235	0.0522229
197	1	35	1	1.68	51	3.5	0.0110395	0.00552027
197	2	35	1	1.68	51	3.5	0.0130414	0.00496835
197	3	35	1	1.68	51	3.5	0.0118946	0.0065684
197	4	35	1	1.68	51	3.5	0.0133981	0.00763999
197	5	35	1	1.68	51	3.5	0.0130831	0.00593423
197	6	35	1	1.68	51	3.5	0.013546	0.00957658
197	7	35	1	1.68	51	3.5	0.0128234	0.009264
197	8	35	1	1.68	51	3.5	0.0218104	0.0239401
197	9	35	1	1.68	51	3.5	0.0111858	0.0086981
197	10	35	1	1.68	51	3.5	0.0234925	0.0439838
197	11	35	1	1.68	51	3.5	0.0289535	0.112657
197	12	35	1	1.68	51	3.5	0.0209339	0.069872
198	1	41	0	1.755	74	3	0.0193925	0.0045445
198	2	41	0	1.755	74	3	0.0259076	0.00637706
198	3	41	0	1.755	74	3	0.0206403	0.00671012
198	4	41	0	1.755	74	3	0.0252748	0.00781793
198	5	41	0	1.755	74	3	0.0174493	0.00588615
198	6	41	0	1.755	74	3	0.0258727	0.0125818
198	7	41	0	1.755	74	3	0.0258648	0.0212651
198	8	41	0	1.755	74	3	0.0415402	0.0732558
198	9	41	0	1.755	74	3	0.0200902	0.0256972
198	10	41	0	1.755	74	3	0.0418159	0.104949
198	11	41	0	1.755	74	3	0.0473582	0.185333
198	12	41	0	1.755	74	3	0.0426949	0.181815
199	1	58	1	1.58	53	3	0.0109763	0.00799956
199	2	58	1	1.58	53	3	0.0121748	0.00901265
199	3	58	1	1.58	53	3	0.0121071	0.00914046
199	4	58	1	1.58	53	3	0.0143815	0.0126279
199	5	58	1	1.58	53	3	0.0125344	0.0120176
199	6	58	1	1.58	53	3	0.0120582	0.0115122
199	7	58	1	1.58	53	3	0.0133326	0.023457
199	8	58	1	1.58	53	3	0.0250892	0.0587895
199	9	58	1	1.58	53	3	0.0135625	0.0178716
199	10	58	1	1.58	53	3	0.0217385	0.0361592
199	11	58	1	1.58	53	3	0.0244564	0.0623019
199	12	58	1	1.58	53	3	0.0231833	0.0450165
